# Supplementary material for: Examining Variability in Intra-Hospital Patient Referrals to Specialized Palliative Care: A Comprehensive Analysis of Disciplines and Mortality
Source: J Clin Med. 2024 Apr 30;13(9):2653. doi: 10.3390/jcm13092653 (PMC11084376; doi:10.3390/jcm13092653)
Supplement: Supplementary file 1 [file jcm-13-02653-s001.zip]

Archive with 1 entries (1 files):
- jcm-2954223-supplementary.pdf
